# Supplementary material for: Cases of replacing diffractive bifocal intraocular lens with extended depth of focus intraocular lens due to waxy vision
Source: PLoS One. 2021 Oct 29;16(10):e0259470. doi: 10.1371/journal.pone.0259470 (PMC8555820; doi:10.1371/journal.pone.0259470)
Supplement: S1 Table — (XLSX) [file pone.0259470.s001.xlsx]

## Sheet: Before IOL exchange
								UDVA				CDVA				Manifest refraction			Contrast sensitivity
Patient Number	Sex	Age	R/L	IOL	Model	Days	Axial length	5m	logMAR	40cm	logMAR	5m	logMAR	40cm	logMAR	Spherical	Cylinder	SE	3cpd	6cpd	12cpd	18cpd	AULCSF
1	F	64	L	TECNIS Multifocal	ZLB00	35	22.85	1.5	-0.176091	1.2	-0.0791812	1.5	-0.176091	1.2	-0.0791812	0	0	0	1.49	1.84	1.54	1.1	1.24218
2	F	64	R	ReSTOR TORIC	SND1T4	93	23.72	1.2	-0.0791812	0.9	0.0457575	1.2	-0.0791812	0.9	0.0457575	0	0	0	1.34	1.7	1.08	0.64	1.02727
			L	ReSTOR	SN6AD1	96	24.05	1.2	-0.0791812	1	0	1.5	-0.176091	1	0	1	-0.75	0.625	1.34	1.7	1.08	0.64	1.02727
3	F	50	R	TECNIS Multifocal	ZLB00	72	22.11	1.5	-0.176091	1.5	-0.176091	1.5	-0.176091	1.2	-0.0791812	0.25	-0.5	0	1.34	1.55	0.91	0.64	0.941575
			L	TECNIS Multifocal	ZLB00	65	22.13	1.2	-0.0791812	0.9	0.0457575	1.5	-0.176091	0.9	0.0457575	-0.5	0	-0.5	1.34	1.55	1.25	0.64	1.02266
4	M	69	R	ReSTOR TORIC	SND1T4	47	24.46	1	0	0.6	0.221849	1.5	-0.176091	0.6	0.221849	0.5	-0.5	0.25	1.49	1.84	1.08	0.64	1.09198
5	F	60	R	TECNIS Multifocal	ZLB00	49	22.62	1.2	-0.0791812	1	0	1.5	-0.176091	1.2	-0.0791812	-0.5	0	-0.5	1.34	1.55	1.4	0.81	1.0734
6	F	65	R	ReSTOR TORIC	SND1T4	16	26.09	1	0	0.6	0.221849	1	0	0.8	0.09691	0.5	0	0.5	1.49	1.84	1.4	0.96	1.19646
7	M	59	L	TECNIS Multifocal	ZLB00	14	23.09	1.5	-0.176091	1.2	-0.0791812	1.5	-0.176091	1.2	-0.0791812	0	0	0	1.49	1.55	1.4	0.96	1.21753
8	F	70	R	TECNIS Multifocal	ZLB00	54	24.99	1.2	-0.0791812	0.9	0.0457575	1.2	-0.0791812	1	0	0.75	-0.5	0.5	1.63	1.84	1.4	0.96	1.22985
			L	TECNIS Multifocal	ZLB00	54	24.8	1	0	0.4	0.39794	1.2	-0.0791812	0.5	0.30103	0.75	-0.5	0.5	1.49	1.84	1.54	0.96	0.82346
9	M	63	L	TECNIS Multifocal	ZLB00	14	22.86	1	0	1	0	1.5	-0.176091	1.2	-0.0791812	0	-0.75	-0.375	1.49	1.84	1.4	1.1	0.91599
10	F	67	L	TECNIS Multifocal	ZLB00	28	23.44	1	0	0.6	0.221849	1	0	0.6	0.221849	0	0	0	1.17	1.55	0.91	0.64	0.803895
11	M	66	L	ReSTOR	SN6AD1	26	23.58	1.2	-0.0791812	0.6	0.221849	1.5	-0.176091	0.6	0.221849	0.25	-0.5	0	1.17	1.38	0.91	0.17	1.20878
12	F	49	L	TECNIS Multifocal	ZLB00	33	23.91	1.2	-0.0791812	0.9	0.0457575	1.5	-0.176091	1	0	0.5	0	0.5	1.34	1.38	0.61	0.47	1.10918
13	M	59	R	TECNIS Multifocal	ZLB00	44	23.38	1.5	-0.176091	1.2	-0.0791812	1.5	-0.176091	1	0	0.25	-0.75	-0.125	1.63	1.84	1.54	1.1	1.26324
14	M	54	R	ReSTOR TORIC	SND1T4	23	26.28	1.5	-0.176091	0.7	0.154902	1.5	-0.176091	0.7	0.154902	0	-0.5	-0.25	1.63	1.84	0.91	0.81	1.08747
15	F	56	L	TECNIS Multifocal	ZLB00	23	21.52	1.5	-0.176091	1.2	-0.0791812	1.5	-0.176091	1.2	-0.0791812	0	0	0	1.49	1.55	0.91	0.17	0.92279
16	M	55	R	TECNIS Multifocal	ZLB00	56	28.16	1.2	-0.0791812	1.2	-0.0791812	1.2	-0.0791812	1.2	-0.0791812	0	0	0	1.49	1.55	1.25	0.64	1.04524
17	M	75	L	TECNIS Multifocal	ZLB00	35	22.68	1.2	-0.0791812	0.8	0.09691	1.5	-0.176091	1.2	-0.0791812	1	-0.75	0.625	1.49	1.55	1.4	0.81	1.09597
18	F	60	R	TECNIS Multifocal	ZLB00	196	21.52	1.2	-0.0791812	1	0	1.2	-0.0791812	1	0	0	0	0	1.34	1.7	1.25	0.81	1.08277
			L	TECNIS Multifocal	ZLB00	196	21.72	1.5	-0.176091	0.9	0.0457575	1.5	-0.176091	0.9	0.0457575	0	0	0	1.34	1.7	1.4	0.96	1.13175
19	F	59	L	TECNIS Multifocal	ZLB00	160	24.16	1.5	-0.176091	1.5	-0.176091	1.5	-0.176091	1.5	-0.176091	0	0	0	1.17	1.55	1.4	0.96	1.06101
20	F	64	L	TECNIS Multifocal	ZLB00	77	24.32	1	0	0.4	0.39794	1.2	-0.0791812	0.7	0.154902	0.75	-0.5	0.5	1.63	1.7	1.69	1.25	1.27008
21	M	74	L	TECNIS Multifocal	ZLB00	19	25.88	1	0	0.7	0.154902	1.2	-0.0791812	0.7	0.154902	0	-0.25	-0.125	1.17	1.38	1.08	0.47	0.890405
22	F	72	L	TECNIS Multifocal	ZLB00	28	25.39	1	0.0457575	0.5	0.30103	1.2	-0.0791812	0.7	0.154902	0.5	-0.5	0.25	1.78	1.55	0.91	0.47	0.992835
23	F	62	R	TECNIS Multifocal	ZLB00	21	21.85	1	0.0457575	0.4	0.39794	1.5	-0.176091	0.8	0.09691	0.25	-0.75	-0.25	1.17	1.7	1.4	0.81	1.09296
24	M	63	L	TECNIS Multifocal	ZLB00	14	24.31	1	0.0457575	0.6	0.221849	1.2	-0.0791812	0.6	0.221849	0.5	-0.5	0.25	1.34	1.55	1.25	0.81	1.03762
25	F	64	L	TECNIS Multifocal	ZLB00	16	21.66	1	0.0457575	0.7	0.154902	1.2	-0.0791812	0.7	0.154902	-0.5	-0.25	-0.625	1.34	1.55	1.25	0.81	1.03762

## Sheet: After IOL exchange
				UDVA						CDVA						Manifest refraction			Contrast sensitivity						Spectacle
Patient Number	Sex	Age	R/L	5m	logMAR	70cm	logMAR	40cm	logMAR	5m	logMAR	70cm	logMAR	40cm	logMAR	Spherical	Cylinder	SE	3cpd	6cpd	12cpd	18cpd	AULCSF	Waxy vision	Distance	Level
1	F	64	L	1.5	-0.176091	1.5	-0.176091	0.5	0.30103	1.5	-0.176091	1.5	-0.176091	0.5	0.30103	0	0	0	1.78	2.14	1.84	1.25	1.46087	none	No spectacles
2	F	64	R	0.6	0.221849	1.2	-0.0791812	1	0	1	0	1.2	-0.0791812	0.9	0.0457575	0	-1	-0.5	1.63	1.84	1.54	0.81	1.23772	none	near	occasionaly
			L	1.5	-0.176091	1	0	0.6	0.221849	1.5	-0.176091	1	0	0.6	0.221849	0.25	-0.5	0	1.78	1.84	1.84	1.1	1.35737
3	F	50	R	0.2	0.69897	1	0	1	0	1.5	-0.176091	1.2	-0.0791812	0.8	0.09691	-0.5	-1	-1	1.63	1.7	0.91	0.47	1.01541	none	No spectacles
			L	1.2	-0.0791812	1.2	-0.0791812	0.7	0.154902	1.5	-0.176091	1.2	-0.0791812	0.7	0.154902	0	0	0	1.63	1.55	1.25	0.81	1.08127
4	M	69	R	1.2	-0.0791812	1	0			1.5	-0.176091	1.5	-0.176091			0.25	-0.5	0	1.78	2.14	1.84	0.47	1.39223	none	No spectacles
5	F	60	R	0.4	0.39794	1.5	-0.176091	1.2	-0.0791812	1.5	-0.176091	1.2	-0.0791812	0.8	0.09691	-1	0	-1	1.49	1.84	1.54	1.1	1.24218	none	No spectacles
6	F	65	R	1.5	-0.176091	0.8	0.09691			1.5	-0.176091	0.8	0.09691			0	0	0	1.49	1.7	1.4	1.1	1.16664	none	No spectacles
7	M	59	L	1.5	-0.176091	1.5	-0.176091	0.8	0.09691	1.5	-0.176091	1.5	-0.176091	0.8	0.09691	0	0	0	1.63	1.84	1.54	1.25	1.22985	none	No spectacles
8	F	70	R	0.2	0.69897	1.2	-0.0791812	1.2	-0.0791812	1.5	-0.176091	1	0	0.4	0.39794	-1.25	-0.5	-1.5	1.49	1.84	1.54	0.96	1.17539	none	far	occasionaly
			L	0.4	0.39794	1	0	0.9	0.0457575	1.5	-0.176091	1	0	0.3	0.522879	-0.5	-0.75	-0.875	1.63	1.7	1.4	0.96	0.956625
9	M	63	L	1.5	-0.176091	1.5	-0.176091	0.6	0.221849	1.5	-0.176091	1.5	-0.176091	0.6	0.221849	0	-0.75	-0.375	1.63	1.7	1.08	0.81	1.16856	none	No spectacles
10	F	67	L	0.7	0.154902	1	0	0.8	0.09691	1.2	-0.0791812	0.8	0.09691	0.3	0.522879	-0.5	-0.75	-0.75	1.63	1.84	1.25	0.81	1.13175	mild	No spectacles
11	M	66	L	1.2	-0.0791812	0.7	0.154902	0.3	0.522879	1.2	-0.0791812	0.7	0.154902	0.3	0.522879	0.25	0	0.25	1.78	1.38	0.91	0.64	1.08587	mild	No spectacles
12	F	49	L	1.2	-0.0791812	1	0	0.9	0.0457575	1.5	-0.176091	1.2	-0.0791812	0.8	0.09691	0	-0.5	-0.25	1.34	1.7	1.4	0.96	1.27644	none	near	occasionaly
13	M	59	R	1	0	0.8	0.09691			1.5	-0.176091	1	0			0.5	-0.75	0.125	1.63	1.84	1.4	1.1	1.22985	none	No spectacles
14	M	54	R	1.5	-0.176091	0.9	0.0457575	0.7	0.154902	1.5	-0.176091	0.9	0.0457575	0.7	0.154902	0	0	0	1.63	1.84	1.54	1.1	1.26324	none	No spectacles
15	F	56	L	1.5	-0.176091	1.2	-0.0791812			1.5	-0.176091	1.2	-0.0791812			0	0	0	1.49	1.7	1.4	1.1	1.16664	none	No spectacles
16	M	55	R	1.2	-0.0791812	0.9	0.0457575	0.8	0.09691	1.2	-0.0791812	1	0	0.4	0.39794	-0.25	-0.25	-0.375	1.63	1.84	1.54	0.96	1.25092	none	No spectacles
17	M	75	L	0.7	0.154902	1.2	-0.0791812			1.5	-0.176091	1.2	-0.0791812			-0.5	-0.5	-0.75	1.78	1.99	1.84	1.25	1.41572	none	No spectacles
18	F	60	R	1.5	-0.176091	0.9	0.0457575	0.5	0.30103	1.5	-0.176091	0.9	0.0457575	0.5	0.30103	0	0	0	1.34	1.7	1.4	0.96	1.13175	none	No spectacles
			L	0.8	0.09691	1.2	-0.0791812	0.6	0.221849	1	0	1	0	0.5	0.30103	0.25	-0.75	-0.125	1.34	1.7	1.4	1.25	1.15727
19	F	59	L	0.6	0.221849	1.2	-0.0791812			1.5	-0.176091	1.5	-0.176091			0	0	0	1.34	1.7	1.54	1.1	1.17746	none	No spectacles
20	F	64	L	1.5	-0.176091	1.2	-0.0791812	0.7	0.154902	1.5	-0.176091	1.5	-0.176091	0.6	0.221849	-0.25	0	-0.25	1.34	1.84	1.84	1.25	1.30435	none	No spectacles
21	M	74	L	1.2	-0.0791812	1	0			1.5	-0.176091	1	0			-0.25	-0.5	-0.5	1.49	1.84	1.69	1.25	1.29115	none	No spectacles
22	F	72	L	0.2	0.69897	1	0	0.9	0.0457575	1.2	-0.0791812	0.9	0.0457575	0.4	0.39794	-1	-0.5	-1.25	1.49	1.7	1.08	0.81	1.06481	none	No spectacles
23	F	62	R	0.5	0.30103	1	0	1	0	1.5	-0.176091	1.2	-0.0791812	0.4	0.39794	-0.75	-0.75	-1.125	1.63	1.84	1.99	0.96	1.35825	none	No spectacles
24	M	63	L	0.8	0.09691	1	0	0.4	0.39794	1.2	-0.0791812	0.8	0.09691	0.4	0.39794	0.25	-0.5	0	1.49	1.55	1.25	0.96	1.0734	none	No spectacles
25	F	64	L	1	0	1	0			1.2	-0.0791812	0.9	0.0457575			0	-0.5	-0.25	1.63	1.84	1.54	1.1	1.26324	none	No spectacles
